# Supplementary material for: Spike reliability is cell type specific and shapes excitation and inhibition in the cortex
Source: Sci Rep. 2025 Jan 2;15:350. doi: 10.1038/s41598-024-82536-y (PMC11697241; doi:10.1038/s41598-024-82536-y)
Supplement: Supplementary file 1 — Supplementary Material 1 [file 41598_2024_82536_MOESM1_ESM.xlsx]

## Sheet: Sheet1
	Chat-IRES-Cre-neo	Chrna2-Cre_OE25	Chrna2-Cre_OE25|Pvalb-T2A-Dre	Ctgf-T2A-dgCre	Cux2-CreERT2	Esr2-IRES2-Cre	Esr2-IRES2-Cre-neo	Esr2-IRES2-Cre-neo|PhiC31-neo	Esr2-IRES2-Cre|PhiC31-neo	Gad2-IRES-Cre	Glt25d2-Cre_NF107	Htr3a-Cre_NO152	Htr3a-Cre_NO152|Pvalb-T2A-Dre	Ndnf-IRES2-dgCre	Nkx2-1-CreERT2	Nos1-CreERT2	Nos1-CreERT2|Sst-IRES-FlpO	Nr5a1-Cre	Ntsr1-Cre_GN220	Oxtr-T2A-Cre	Penk-IRES2-Cre-neo	Pvalb-IRES-Cre	Pvalb-T2A-CreERT2	Pvalb-T2A-FlpO|Vipr2-IRES2-Cre	Rbp4-Cre_KL100	Rorb-IRES2-Cre	Scnn1a-Tg2-Cre	Scnn1a-Tg3-Cre	Sim1-Cre_KJ18	Slc17a6-IRES-Cre	Slc32a1-T2A-FlpO|Vipr2-IRES2-Cre	Sst-IRES-Cre	Tlx3-Cre_PL56	Vip-IRES-Cre	Vipr2-IRES2-Cre
Chat-IRES-Cre-neo	1	3.03354e-150	9.65629e-121	0	7.81958e-112	1.49948e-17	4.96626e-13	0.000495317	1.62388e-32	1.99427e-89	3.05447e-128	7.90924e-117	0	2.44779e-45	2.31582e-42	4.60492e-73	7.60704e-175	6.51646e-252	1.72536e-15	1.08968e-10	3.01765e-31	0	6.88429e-16	1.37948e-256	0	0	0	2.92689e-258	0	5.58466e-07	0	1.13101e-14	0	2.24197e-203	5.23436e-17
Chrna2-Cre_OE25	3.03354e-150	1	1.12575942791666e-310	2.42268e-16	6.96273e-23	2.07249e-22	3.89748e-17	0.220802	0.00904431	1.62359e-209	1.87916e-23	5.04264e-44	0	1.49e-81	6.2477e-273	1.92379e-11	1.70253e-05	0.000238231	6.16873e-120	6.04164e-138	0.0173693	0	1.192e-08	0	1.49524e-38	4.91045e-14	2.38601e-73	6.92536e-08	1.41263e-44	6.52856e-12	0	4.35417e-116	1.42375e-40	1.17521e-26	1.0587e-55
Chrna2-Cre_OE25|Pvalb-T2A-Dre	9.65629e-121	1.12575942791666e-310	1	0	1.22333e-285	1.64111e-96	1.01831e-51	1.08534e-12	4.91545e-82	2.16433e-41	1.92568e-236	8.19167e-291	2.32289e-31	3.84121e-215	1.9063e-69	1.0679e-211	0	0	3.37254e-167	1.61901e-85	5.18522e-77	1.0198e-24	1.13423e-20	2.57565e-21	0	0	0	0	0	3.13404e-16	5.27271e-06	6.4362e-149	0	0	7.98976e-136
Ctgf-T2A-dgCre	0	2.42268e-16	0	1	1.86443e-98	5.46784e-60	1.36232e-31	0.00560613	2.67314e-07	0	1.19579e-08	1.57629e-171	0	3.26014e-241	0	1.49598e-48	0.000686557	2.47791e-16	1.59309372700000e-315	3.28893535801300e-312	3.48812e-06	0	1.02715e-07	0	2.48406e-07	2.58811e-12	3.82485e-37	8.54041e-08	1.07319e-14	4.26185e-17	0	4.52102e-307	7.65872e-13	2.34925e-118	9.79463e-140
Cux2-CreERT2	7.81958e-112	6.96273e-23	1.22333e-285	1.86443e-98	1	3.53833e-06	5.99415e-07	0.31112	1.29528e-09	1.26169e-179	9.50664e-54	2.107e-10	0	1.70043e-46	1.14822e-269	0.0020686	1.33316e-43	2.81696e-43	4.34468e-70	3.56974e-100	1.88425e-08	0	4.30153e-11	0	8.2258e-175	1.60398e-88	1.75516e-169	1.36888e-54	2.66455e-115	9.33836e-07	0	6.85801e-83	1.13663e-112	9.46134e-12	1.19804e-22
Esr2-IRES2-Cre	1.49948e-17	2.07249e-22	1.64111e-96	5.46784e-60	3.53833e-06	1	2.69479e-06	0.0901403	2.17662e-13	1.26424e-60	2.25746e-55	5.21704e-05	1.19723e-162	2.16887e-17	2.79536e-40	6.8557e-10	1.467e-34	1.2141e-37	1.39436e-18	5.57937e-17	4.21516e-14	2.32457e-228	6.75359e-10	3.35111e-171	2.87579e-87	9.34967e-57	2.63588e-121	1.76346e-45	5.53691e-89	5.54004e-05	1.01188e-136	3.35629e-12	9.54756e-87	2.88516e-12	4.1918e-06
Esr2-IRES2-Cre-neo	4.96626e-13	3.89748e-17	1.01831e-51	1.36232e-31	5.99415e-07	2.69479e-06	1	0.0871476	4.41125e-12	7.02707e-34	5.69761e-39	5.73414e-05	1.06559e-71	3.6375e-06	5.81309e-22	3.71248e-07	1.19626e-24	9.22931e-19	1.29316e-07	2.11959e-15	1.03295e-06	1.82943e-83	1.84656e-15	4.61203e-75	1.00218e-31	2.64193e-22	2.61598e-60	1.18262e-23	5.29582e-34	7.89439e-08	6.49318e-57	2.26467e-11	5.2343e-37	4.64006e-07	5.41536e-07
Esr2-IRES2-Cre-neo|PhiC31-neo	0.000495317	0.220802	1.08534e-12	0.00560613	0.31112	0.0901403	0.0871476	1	0.0257314	1.67571e-08	5.96203e-06	0.153657	2.32192e-16	0.0257914	5.05016e-06	0.694831	0.0363212	0.0915136	0.0110892	0.000176679	0.0334184	2.85012e-18	2.44575e-06	2.23214e-17	0.000453032	0.0162766	2.78099e-08	0.0211407	5.6018e-05	0.000180836	3.96683e-13	0.00165276	8.23513e-05	0.57081	0.018137
Esr2-IRES2-Cre|PhiC31-neo	1.62388e-32	0.00904431	4.91545e-82	2.67314e-07	1.29528e-09	2.17662e-13	4.41125e-12	0.0257314	1	3.50518e-54	7.33456e-11	3.18351e-12	3.24512e-104	3.18248e-18	5.78144e-51	6.93885e-06	0.000124706	3.3477e-05	3.18959e-28	3.50019e-33	0.107327	2.58209e-123	1.6732e-10	1.07623e-122	0.000145758	9.02199e-05	1.61492e-21	1.05981e-06	0.000151232	6.7704e-13	1.857e-94	1.6577e-25	6.48086e-09	2.93337e-07	1.03344e-19
Gad2-IRES-Cre	1.99427e-89	1.62359e-209	2.16433e-41	0	1.26169e-179	1.26424e-60	7.02707e-34	1.67571e-08	3.50518e-54	1	2.26108e-158	4.13656e-185	9.49615e-77	1.45858e-130	2.36577e-49	1.46456e-132	3.89827e-231	4.32507724340000e-314	7.83574e-110	1.58404e-41	3.90909e-46	2.20735e-161	7.1241e-17	3.71377e-119	0	0	0	6.21072e-299	0	2.98154e-08	1.36534e-86	1.87493e-87	0	1.4693e-271	8.27612e-69
Glt25d2-Cre_NF107	3.05447e-128	1.87916e-23	1.92568e-236	1.19579e-08	9.50664e-54	2.25746e-55	5.69761e-39	5.96203e-06	7.33456e-11	2.26108e-158	1	2.13119e-67	6.3879e-301	1.00712e-86	6.02645e-180	2.90363e-40	2.66082e-13	8.64889e-21	1.02656e-113	3.63202e-128	2.7297e-12	0	5.49066e-06	0	4.36621e-09	4.47517e-17	0.00096847	6.25288e-13	5.49094e-08	2.66538e-23	3.66714e-296	2.7951e-108	0.00379544	7.8065e-53	3.49605e-82
Htr3a-Cre_NO152	7.90924e-117	5.04264e-44	8.19167e-291	1.57629e-171	2.107e-10	5.21704e-05	5.73414e-05	0.153657	3.18351e-12	4.13656e-185	2.13119e-67	1	0	9.34391e-32	0	1.22588e-10	4.98713e-71	5.39962e-91	3.20551e-80	8.77567e-96	2.34911e-12	0	8.77737e-13	0	0	4.9876e-198	5.81903e-218	2.1891e-104	9.51341e-174	1.54644e-05	0	2.28108e-84	5.38273e-174	1.03588e-37	7.72684e-13
Htr3a-Cre_NO152|Pvalb-T2A-Dre	0	0	2.32289e-31	0	0	1.19723e-162	1.06559e-71	2.32192e-16	3.24512e-104	9.49615e-77	6.3879e-301	0	1	0	2.07082e-248	0	0	0	0	3.28708e-214	2.14701e-95	1.31497e-24	9.00907e-25	5.73304e-16	0	0	0	0	0	9.35296e-19	8.52362e-69	0	0	0	5.96554e-258
Ndnf-IRES2-dgCre	2.44779e-45	1.49e-81	3.84121e-215	3.26014e-241	1.70043e-46	2.16887e-17	3.6375e-06	0.0257914	3.18248e-18	1.45858e-130	1.00712e-86	9.34391e-32	0	1	6.00697e-198	6.57355e-27	5.48522e-108	7.3395e-141	1.14434e-25	1.20893e-42	6.07586e-18	0	5.22213e-16	0	0	1.68086e-278	2.30953e-267	2.58959e-152	9.6198e-223	0.000177341	0	1.69082e-23	4.58833e-225	4.90432e-83	5.9339e-08
Nkx2-1-CreERT2	2.31582e-42	6.2477e-273	1.9063e-69	0	1.14822e-269	2.79536e-40	5.81309e-22	5.05016e-06	5.78144e-51	2.36577e-49	6.02645e-180	0	2.07082e-248	6.00697e-198	1	4.33448e-147	3.19991e-289	0	2.56102e-85	9.98477e-26	3.49641e-48	0	3.87776e-19	1.36515e-158	0	0	0	0	0	6.49132e-11	1.38926e-207	3.90773e-107	0	0	7.82337e-66
Nos1-CreERT2	4.60492e-73	1.92379e-11	1.0679e-211	1.49598e-48	0.0020686	6.8557e-10	3.71248e-07	0.694831	6.93885e-06	1.46456e-132	2.90363e-40	1.22588e-10	0	6.57355e-27	4.33448e-147	1	3.05908e-25	5.87314e-16	1.42397e-49	3.48205e-73	4.99016e-05	0	1.72046e-10	0	5.54254e-63	1.46188e-28	1.14367e-101	1.75283e-26	3.99837e-58	6.71893e-09	0	2.04794e-53	2.392e-55	0.000967151	2.02836e-24
Nos1-CreERT2|Sst-IRES-FlpO	7.60704e-175	1.70253e-05	0	0.000686557	1.33316e-43	1.467e-34	1.19626e-24	0.0363212	0.000124706	3.89827e-231	2.66082e-13	4.98713e-71	0	5.48522e-108	3.19991e-289	3.05908e-25	1	4.03242e-05	5.85293e-150	8.69653e-164	0.000734878	0	4.5161e-08	0	8.88206e-14	0.00734351	5.37243e-47	0.000342146	1.45002e-21	4.13209e-15	0	2.67121e-144	9.35451e-19	1.64871e-47	7.61285e-76
Nr5a1-Cre	6.51646e-252	0.000238231	0	2.47791e-16	2.81696e-43	1.2141e-37	9.22931e-19	0.0915136	3.3477e-05	4.32507724340000e-314	8.64889e-21	5.39962e-91	0	7.3395e-141	0	5.87314e-16	4.03242e-05	1	1.8264e-182	1.42233e-229	0.114179	0	7.44973e-07	0	8.57871e-35	1.53446e-06	8.1812e-72	0.000125841	3.1197e-32	3.41753e-15	0	2.72552e-224	3.22809e-30	3.2323e-50	7.88059e-91
Ntsr1-Cre_GN220	1.72536e-15	6.16873e-120	3.37254e-167	1.59309372700000e-315	4.34468e-70	1.39436e-18	1.29316e-07	0.0110892	3.18959e-28	7.83574e-110	1.02656e-113	3.20551e-80	0	1.14434e-25	2.56102e-85	1.42397e-49	5.85293e-150	1.8264e-182	1	1.56593e-24	1.54511e-24	0	2.32136e-16	0	0	0	0	5.62176e-206	2.28219e-271	1.43732e-06	0	7.38646e-10	2.93681e-276	6.83553e-136	1.07338e-08
Oxtr-T2A-Cre	1.08968e-10	6.04164e-138	1.61901e-85	3.28893535801300e-312	3.56974e-100	5.57937e-17	2.11959e-15	0.000176679	3.50019e-33	1.58404e-41	3.63202e-128	8.77567e-96	3.28708e-214	1.20893e-42	9.98477e-26	3.48205e-73	8.69653e-164	1.42233e-229	1.56593e-24	1	2.31883e-32	0	1.33745e-15	8.68255e-213	0	0	0	1.50972e-235	0	5.95323e-07	8.69807e-227	1.77753e-12	2.17533242523000e-313	1.58778e-172	1.15827e-19
Penk-IRES2-Cre-neo	3.01765e-31	0.0173693	5.18522e-77	3.48812e-06	1.88425e-08	4.21516e-14	1.03295e-06	0.0334184	0.107327	3.90909e-46	2.7297e-12	2.34911e-12	2.14701e-95	6.07586e-18	3.49641e-48	4.99016e-05	0.000734878	0.114179	1.54511e-24	2.31883e-32	1	2.40715e-112	3.3396e-07	2.37411e-114	2.38501e-06	0.015202	1.03999e-21	0.00263706	1.08021e-08	3.28774e-10	1.45797e-88	5.35471e-25	9.57319e-09	3.31359e-06	7.468e-19
Pvalb-IRES-Cre	0	0	1.0198e-24	0	0	2.32457e-228	1.82943e-83	2.85012e-18	2.58209e-123	2.20735e-161	0	0	1.31497e-24	0	0	0	0	0	0	0	2.40715e-112	1	2.12716e-27	9.54496e-15	0	0	0	0	0	4.24239e-21	1.10331e-127	0	0	0	0
Pvalb-T2A-CreERT2	6.88429e-16	1.192e-08	1.13423e-20	1.02715e-07	4.30153e-11	6.75359e-10	1.84656e-15	2.44575e-06	1.6732e-10	7.1241e-17	5.49066e-06	8.77737e-13	9.00907e-25	5.22213e-16	3.87776e-19	1.72046e-10	4.5161e-08	7.44973e-07	2.32136e-16	1.33745e-15	3.3396e-07	2.12716e-27	1	9.3566e-29	1.18038e-08	3.45671e-07	1.88933e-05	2.78526e-06	3.23413e-08	3.32327e-07	1.67874e-23	9.14317e-15	4.48757e-06	1.38113e-12	1.73448e-13
Pvalb-T2A-FlpO|Vipr2-IRES2-Cre	1.37948e-256	0	2.57565e-21	0	0	3.35111e-171	4.61203e-75	2.23214e-17	1.07623e-122	3.71377e-119	0	0	5.73304e-16	0	1.36515e-158	0	0	0	0	8.68255e-213	2.37411e-114	9.54496e-15	9.3566e-29	1	0	0	0	0	0	5.88683e-27	4.22169e-29	0	0	0	1.55069e-264
Rbp4-Cre_KL100	0	1.49524e-38	0	2.48406e-07	8.2258e-175	2.87579e-87	1.00218e-31	0.000453032	0.000145758	0	4.36621e-09	0	0	0	0	5.54254e-63	8.88206e-14	8.57871e-35	0	0	2.38501e-06	0	1.18038e-08	0	1	6.63718e-20	1.6244e-38	1.54955e-13	2.89256e-05	6.92934e-21	0	0	9.77933e-09	4.93394e-174	2.09989e-226
Rorb-IRES2-Cre	0	4.91045e-14	0	2.58811e-12	1.60398e-88	9.34967e-57	2.64193e-22	0.0162766	9.02199e-05	0	4.47517e-17	4.9876e-198	0	1.68086e-278	0	1.46188e-28	0.00734351	1.53446e-06	0	0	0.015202	0	3.45671e-07	0	6.63718e-20	1	1.35422e-65	0.000421729	4.26225e-20	1.54847e-16	0	0	1.21261e-19	2.66269e-79	1.76754e-150
Scnn1a-Tg2-Cre	0	2.38601e-73	0	3.82485e-37	1.75516e-169	2.63588e-121	2.61598e-60	2.78099e-08	1.61492e-21	0	0.00096847	5.81903e-218	0	2.30953e-267	0	1.14367e-101	5.37243e-47	8.1812e-72	0	0	1.03999e-21	0	1.88933e-05	0	1.6244e-38	1.35422e-65	1	1.08063e-49	1.99539e-30	2.83641e-28	0	4.62450000000000e-320	1.40927e-14	3.6414e-166	2.59882e-215
Scnn1a-Tg3-Cre	2.92689e-258	6.92536e-08	0	8.54041e-08	1.36888e-54	1.76346e-45	1.18262e-23	0.0211407	1.05981e-06	6.21072e-299	6.25288e-13	2.1891e-104	0	2.58959e-152	0	1.75283e-26	0.000342146	0.000125841	5.62176e-206	1.50972e-235	0.00263706	0	2.78526e-06	0	1.54955e-13	0.000421729	1.08063e-49	1	7.77395e-20	9.10311e-16	0	9.01793e-218	1.03726e-17	1.87928e-70	3.17473e-108
Sim1-Cre_KJ18	0	1.41263e-44	0	1.07319e-14	2.66455e-115	5.53691e-89	5.29582e-34	5.6018e-05	0.000151232	0	5.49094e-08	9.51341e-174	0	9.6198e-223	0	3.99837e-58	1.45002e-21	3.1197e-32	2.28219e-271	0	1.08021e-08	0	3.23413e-08	0	2.89256e-05	4.26225e-20	1.99539e-30	7.77395e-20	1	1.13021e-24	0	4.76341e-290	4.44205e-06	9.93637e-102	3.83e-166
Slc17a6-IRES-Cre	5.58466e-07	6.52856e-12	3.13404e-16	4.26185e-17	9.33836e-07	5.54004e-05	7.89439e-08	0.000180836	6.7704e-13	2.98154e-08	2.66538e-23	1.54644e-05	9.35296e-19	0.000177341	6.49132e-11	6.71893e-09	4.13209e-15	3.41753e-15	1.43732e-06	5.95323e-07	3.28774e-10	4.24239e-21	3.32327e-07	5.88683e-27	6.92934e-21	1.54847e-16	2.83641e-28	9.10311e-16	1.13021e-24	1	7.27306e-20	0.000122438	2.25161e-23	1.31417e-09	0.000868827
Slc32a1-T2A-FlpO|Vipr2-IRES2-Cre	0	0	5.27271e-06	0	0	1.01188e-136	6.49318e-57	3.96683e-13	1.857e-94	1.36534e-86	3.66714e-296	0	8.52362e-69	0	1.38926e-207	0	0	0	0	8.69807e-227	1.45797e-88	1.10331e-127	1.67874e-23	4.22169e-29	0	0	0	0	0	7.27306e-20	1	0	0	0	2.22764e-274
Sst-IRES-Cre	1.13101e-14	4.35417e-116	6.4362e-149	4.52102e-307	6.85801e-83	3.35629e-12	2.26467e-11	0.00165276	1.6577e-25	1.87493e-87	2.7951e-108	2.28108e-84	0	1.69082e-23	3.90773e-107	2.04794e-53	2.67121e-144	2.72552e-224	7.38646e-10	1.77753e-12	5.35471e-25	0	9.14317e-15	0	0	0	4.62450000000000e-320	9.01793e-218	4.76341e-290	0.000122438	0	1	3.92287e-300	1.20457e-180	2.63738e-07
Tlx3-Cre_PL56	0	1.42375e-40	0	7.65872e-13	1.13663e-112	9.54756e-87	5.2343e-37	8.23513e-05	6.48086e-09	0	0.00379544	5.38273e-174	0	4.58833e-225	0	2.392e-55	9.35451e-19	3.22809e-30	2.93681e-276	2.17533242523000e-313	9.57319e-09	0	4.48757e-06	0	9.77933e-09	1.21261e-19	1.40927e-14	1.03726e-17	4.44205e-06	2.25161e-23	0	3.92287e-300	1	9.99941e-101	2.33119e-167
Vip-IRES-Cre	2.24197e-203	1.17521e-26	0	2.34925e-118	9.46134e-12	2.88516e-12	4.64006e-07	0.57081	2.93337e-07	1.4693e-271	7.8065e-53	1.03588e-37	0	4.90432e-83	0	0.000967151	1.64871e-47	3.2323e-50	6.83553e-136	1.58778e-172	3.31359e-06	0	1.38113e-12	0	4.93394e-174	2.66269e-79	3.6414e-166	1.87928e-70	9.93637e-102	1.31417e-09	0	1.20457e-180	9.99941e-101	1	1.90192e-41
Vipr2-IRES2-Cre	5.23436e-17	1.0587e-55	7.98976e-136	9.79463e-140	1.19804e-22	4.1918e-06	5.41536e-07	0.018137	1.03344e-19	8.27612e-69	3.49605e-82	7.72684e-13	5.96554e-258	5.9339e-08	7.82337e-66	2.02836e-24	7.61285e-76	7.88059e-91	1.07338e-08	1.15827e-19	7.468e-19	0	1.73448e-13	1.55069e-264	2.09989e-226	1.76754e-150	2.59882e-215	3.17473e-108	3.83e-166	0.000868827	2.22764e-274	2.63738e-07	2.33119e-167	1.90192e-41	1
